# Supplementary material for: Preparation and Characterization of a Novel Self-Healing Transparent Polyimide Film Based on Dynamic Disulfide Bonds
Source: Polymers (Basel). 2024 Dec 11;16(24):3461. doi: 10.3390/polym16243461 (PMC11728536; doi:10.3390/polym16243461)
Supplement: Supplementary file 1 [file polymers-16-03461-s001.zip]

Archive with 1 entries (1 files):
- polymers-3338334-supplementary.pdf
